# Supplementary material for: Mitochondrial genome sequencing helps show the evolutionary mechanism of mitochondrial genome formation in Brassica
Source: BMC Genomics. 2011 Oct 11;12:497. doi: 10.1186/1471-2164-12-497 (PMC3204307; doi:10.1186/1471-2164-12-497)
Supplement: Additional file 2 — The syntenic regions derived from mitotype-to-mitotype comparisons. [file 1471-2164-12-497-S2.XLS]

## Sheet: Sheet1
cam-ole						Identites
cam			ole
Begin	End	Length	Begin	End	Length
1	28006	28006	145415	173424	28010	0.99
1	2429	2429	315447	317876	2430	0.99
27721	112850	85130	260521	345660	85140	0.99
27721	85066	57346	90489	147844	57356	0.99
112539	113040	502	173140	173637	498	0.95
112752	119175	6424	254384	260809	6426	0.99
112752	119175	6424	84352	90777	6426	0.99
119215	165933	46719	17283	64004	46722	0.99
119215	165933	46719	187315	234036	46722	0.99
167509	168026	518	65459	65976	518	0.99
167509	168026	518	235491	236008	518	0.99
168056	186093	18038	66392	84413	18022	0.99
168056	186093	18038	236424	254445	18022	0.99
185837	203348	17512	1	17514	17514	0.99
185837	200055	14219	173327	187546	14220	0.99
199745	214665	14921	345349	360271	14923	0.99
cam-car						Identites
cam			car
Begin	End	Length	Begin	End	Length
1	2429	2429	18826	21251	2426	0.99
2419	16062	13644	81927	95562	13636	0.99
17485	26098	8614	73309	81930	8622	0.99
26241	58548	32308	157610	189891	32282	0.99
27721	28200	480	224417	224886	470	0.87
59170	70411	11242	102315	113522	11208	0.99
70403	85199	14797	6586	21384	14799	0.99
85092	90601	5510	21348	26865	5518	0.99
90711	103580	12870	57607	70477	12871	0.99
104401	112622	8222	49388	57610	8223	0.99
112762	114574	1813	222871	224695	1825	0.99
114568	115872	1305	228585	229897	1313	0.99
116489	117380	892	226842	227737	896	0.99
117371	119054	1684	230562	232241	1680	0.99
119055	120464	1410	1	1373	1373	0.97
119055	120464	1410	95749	97121	1373	0.97
124186	125951	1766	100452	102261	1810	0.97
124186	125951	1766	4704	6513	1810	0.97
127329	143375	16047	113596	129644	16049	0.99
143533	149622	6090	129661	135750	6090	0.99
149623	165933	16311	135809	152119	16311	0.99
166911	171538	4628	26900	31530	4631	0.99
171452	172188	737	47007	47743	737	1
175630	186325	10696	35754	46448	10695	0.99
186641	203348	16708	190497	207163	16667	0.99
203203	214813	11611	207017	218627	11611	0.99
214667	219137	4471	218481	222950	4470	0.99
ole-car						Identites
ole			car
Begin	End	Length	Begin	End	Length
1	16710	16710	190497	207163	16667	0.99
17026	17514	489	35754	36240	487	0.98
17283	18532	1250	124	1373	1250	0.99
17283	18532	1250	95872	97121	1250	0.99
22254	24019	1766	100452	102261	1810	0.97
22254	24019	1766	4704	6513	1810	0.97
25398	41445	16048	113596	129644	16049	0.99
41603	47690	6088	129661	135750	6090	0.99
47691	64034	16344	135809	152149	16341	0.99
63831	65397	1567	71948	73512	1565	0.99
65459	65976	518	27498	28015	518	0.99
66392	69876	3485	28045	31530	3486	0.99
69790	70526	737	47007	47743	737	0.99
73970	84413	10444	35984	46448	10465	0.99
84473	86156	1684	230562	232241	1680	0.98
86147	87038	892	226842	227737	896	0.99
87655	88959	1305	228585	229897	1313	0.99
88953	91005	2053	222871	224921	2051	0.94
90492	121291	30800	159095	189891	30797	0.99
121916	133188	11273	102315	113522	11208	0.99
133180	147844	14665	6586	21251	14666	0.99
147834	161479	13646	81927	95562	13636	0.99
162902	171511	8610	73309	81930	8622	0.99
171654	173424	1771	157610	159380	1771	0.98
173327	186742	13416	190497	203871	13375	0.99
187058	187546	489	35754	36240	487	0.98
187315	188564	1250	124	1373	1250	0.99
187315	188564	1250	95872	97121	1250	0.99
192286	194051	1766	100452	102261	1810	0.97
192286	194051	1766	4704	6513	1810	0.97
195430	211477	16048	113596	129644	16049	0.99
211635	217722	6088	129661	135750	6090	0.99
217723	234066	16344	135809	152149	16341	0.99
233863	235429	1567	71948	73512	1565	0.99
235491	236008	518	27498	28015	518	0.99
236424	239908	3485	28045	31530	3486	0.99
239822	240558	737	47007	47743	737	0.99
244002	254445	10444	35984	46448	10465	0.99
254505	256188	1684	230562	232241	1680	0.98
256179	257070	892	226842	227737	896	0.99
257687	258991	1305	228585	229897	1313	0.99
258985	261037	2053	222871	224921	2051	0.94
260524	291323	30800	159095	189891	30797	0.99
291948	303220	11273	102315	113522	11208	0.99
303212	318009	14798	6586	21384	14799	0.99
317902	323412	5511	21348	26865	5518	0.99
323522	336390	12869	57607	70477	12871	0.99
337211	345432	8222	49388	57610	8223	0.99
345349	348953	3605	203561	207163	3603	0.99
348808	360271	11464	207165	218627	11463	0.99
nap-cam						Identites
nap			cam
Begin	End	Length	Begin	End	Length
1	44207	44207	14074	58291	44218	0.99
49431	66470	17040	186309	203348	17040	0.99
66324	77935	11612	203203	214813	11611	0.99
77789	82869	5081	214667	219747	5081	0.99
82870	119694	36825	82637	119446	36810	0.99
82870	85296	2427	1	2426	2426	0.99
119463	137486	18024	168056	186068	18013	0.99
137902	138419	518	167509	168026	518	0.99
139874	179466	39593	126327	165933	39607	0.99
183594	190657	7064	58545	65608	7064	0.99
190701	210207	19507	65559	85066	19508	0.99
207778	221853	14076	1	14073	14073	0.99
pol-cam						Identites
pol			cam
Begin	End	Length	Begin	End	Length
1	51720	51720	1	51714	51714	0.99
1	2430	2430	82637	85066	2430	0.99
56166	223412	167247	52528	219747	167220	0.99
86281	88710	2430	1	2429	2429	0.99
nap-ole						Identites
nap			ole
Begin	End	Length	Begin	End	Length
1	13927	13927	159491	173424	13934	0.99
13648	44207	30560	90489	121034	30546	0.99
13648	44207	30560	260521	291066	30546	0.99
49431	66470	17040	1	17042	17042	0.99
49431	63176	13746	173327	187074	13748	0.99
62866	66470	3605	345349	348953	3605	0.99
66472	77935	11464	348808	360271	11464	0.99
82870	113084	30215	315447	345660	30214	0.99
82870	85296	2427	145415	147841	2427	1
112773	113274	502	173140	173637	498	0.95
112986	179466	66481	24396	90777	66382	0.99
112986	179466	66481	194428	260809	66382	0.99
183594	221853	38260	121288	159490	38203	0.99
183594	210207	26614	291320	317876	26557	0.99
nap-car						Identites
nap			car
Begin	End	Length	Begin	End	Length
1	1988	1988	81927	83891	1965	0.99
3411	12024	8614	73309	81930	8622	0.99
12167	44207	32041	157610	189634	32025	0.99
13648	14106	459	224417	224886	470	0.88
49763	82259	32497	190497	222950	32454	0.99
82870	85432	2563	18826	21384	2559	0.99
85325	90834	5510	21348	26865	5518	0.99
90944	103814	12871	57607	70477	12871	0.99
104635	112856	8222	49388	57610	8223	0.99
112996	114859	1864	222871	224695	1825	0.95
114853	116157	1305	228585	229897	1313	0.99
116774	117665	892	226842	227737	896	0.99
117656	119339	1684	230562	232241	1680	0.99
119463	129906	10444	36009	46448	10440	0.99
133351	134087	737	47007	47743	737	1
134001	137486	3486	28045	31530	3486	0.99
137902	138419	518	27498	28015	518	0.99
138481	140047	1567	71948	73512	1565	0.99
139844	156186	16343	135809	152149	16341	0.99
156187	162275	6089	129661	135750	6090	0.99
162433	178464	16032	113596	129644	16049	0.99
184219	190657	6439	107125	113522	6398	0.99
190701	195555	4855	102315	107174	4860	0.99
195547	210207	14661	6586	21251	14666	0.99
210197	221853	11657	83892	95562	11671	0.99
pol-ole						Identites
pol			ole
Begin	End	Length	Begin	End	Length
1	28009	28009	145415	173424	28010	0.99
1	2430	2430	315447	317876	2430	0.99
27724	51720	23997	90489	114457	23969	0.99
27724	51720	23997	260521	284489	23969	0.99
56166	116496	60331	285303	345660	60358	0.99
56166	88710	32545	115271	147844	32574	0.99
116185	116686	502	173140	173637	498	0.99
116398	122821	6424	84352	90777	6426	0.99
116398	122821	6424	254384	260809	6426	0.99
122863	169589	46727	17283	64004	46722	0.99
122863	169589	46727	187315	234036	46722	0.99
171165	171682	518	65459	65976	518	0.99
171165	171682	518	235491	236008	518	0.99
171712	189757	18046	66392	84413	18022	0.99
171712	189757	18046	236424	254445	18022	1
189501	207013	17513	1	17514	17514	0.99
189501	203720	14220	173327	187546	14220	0.99
203410	218330	14921	345349	360271	14923	0.95
pol-car						Identites
pol			car
Begin	End	Length	Begin	End	Length
1	2430	2430	18826	21251	2426	0.99
2420	16064	13645	81927	95562	13636	0.99
17487	26101	8615	73309	81930	8622	0.99
26244	51720	25477	157610	183061	25452	0.99
27724	28203	480	224417	224886	470	0.87
56166	62189	6024	183875	189891	6017	0.99
62811	74053	11243	102315	113522	11208	0.99
74045	88843	14799	6586	21384	14799	0.99
88736	94245	5510	21348	26865	5518	0.99
94355	107226	12872	57607	70477	12871	0.99
108047	116268	8222	49388	57610	8223	0.99
116408	118220	1813	222871	224695	1825	0.96
118214	119518	1305	228585	229897	1313	0.99
120135	121026	892	226842	227737	896	0.99
121017	122700	1684	230562	232241	1680	0.98
122701	124112	1412	1	1373	1373	0.97
122701	124112	1412	95749	97121	1373	0.97
127834	129599	1766	4704	6513	1810	0.97
127834	129599	1766	100452	102261	1810	0.97
130978	147026	16049	113596	129644	16049	0.99
147184	153275	6092	129661	135750	6090	0.99
153276	169589	16314	135809	152119	16311	0.99
170567	175197	4631	26900	31530	4631	0.99
175111	175847	737	47007	47743	737	1
179289	189989	10701	35754	46448	10695	0.99
190305	207013	16709	190497	207163	16667	0.99
206868	218478	11611	207017	218627	11611	0.99
218332	222802	4471	218481	222950	4470	0.99
nap-pol						Identites
nap			pol
Begin	End	Length	Begin	End	Length
1	37627	37627	14076	51720	37645	0.99
38441	44207	5767	56166	61932	5767	0.99
44277	45241	965	51711	52689	979	0.88
45224	45851	628	52780	53429	650	0.94
46612	48842	2231	53333	55563	2231	0.99	Note: This region is insert region comparing with other mitotypes, containing orf224 in pol and orf188, orf222 in nap.
49431	66470	17040	189973	207013	17041	0.99
66324	77935	11612	206868	218478	11611	0.99
77789	82869	5081	218332	223412	5081	0.99
82870	119694	36825	86281	123094	36814	0.99
82870	85296	2427	1	2427	2427	1
119463	137486	18024	171712	189732	18021	0.99
137902	138419	518	171165	171682	518	0.99
139874	179466	39593	129976	169589	39614	0.99
183594	190657	7064	62186	69249	7064	0.99
190701	210207	19507	69200	88710	19511	0.99
207778	221853	14076	1	14075	14075	0.99
